# Supplementary material for: Protease-Activated Receptor 4 Induces Bladder Pain through High Mobility Group Box-1
Source: PLoS One. 2016 Mar 24;11(3):e0152055. doi: 10.1371/journal.pone.0152055 (PMC4806866; doi:10.1371/journal.pone.0152055)
Supplement: S1 File — (ZIP) [file pone.0152055.s003.zip]

Archive with 4 entries (4 files):
- PAR4 GZ veh VF.XLSX
- Caspase-3 IHC.xlsx
- HMGB1 IHC.xlsx
- ILF HGMB1 WB.xlsx
