# Supplementary material for: Protease-Activated Receptor 4 Induces Bladder Pain through High Mobility Group Box-1
Source: PLoS One. 2016 Mar 24;11(3):e0152055. doi: 10.1371/journal.pone.0152055 (PMC4806866; doi:10.1371/journal.pone.0152055)
Supplement: S1 File — (ZIP) [file pone.0152055.s003.zip › PAR4 GZ veh VF.XLSX]

## Sheet: Sheet1
	Veh + Control Pep							Veh + PAR4-AP							GZ + PAR4-AP
Baseline		0.008	0.02	0.04	0.07		Baseline		0.008	0.02	0.04	0.07		Baseline		0.008	0.02	0.04	0.07
	305	10	20	20	30			293	30	10	30	40			285	10	20	40	50
	306	0	30	30	30			294	10	20	30	40			286	10	20	20	20
	307	0	20	10	30			295	20	30	20	30			287	20	30	30	30
	309	10	30	30	50			296	0	20	10	10			288	10	30	20	30
	310	10	10	0	40			297	10	30	30	40			289	30	30	40	30
								298	20	40	30	40			290	0	20	20	30
								299	0	20	20	40			291	20	20	30	30
								300	20	20	20	30			292	0	20	20	40
	mean	6	22	18	36			mean	13.75	23.75	23.75	33.75			mean	12.5	23.75	27.5	32.5
	sd	5.47723	8.3666	13.0384	8.94427			sd	10.6066	9.16125	7.44024	10.6066			sd	10.351	5.17549	8.86405	8.86405
	se	2.44949	3.74166	5.83095	4			se	3.75	3.23899	2.63052	3.75			se	3.65963	1.82981	3.13392	3.13392
24hr		0.008	0.02	0.04	0.07		24hr		0.008	0.02	0.04	0.07		24hr		0.008	0.02	0.04	0.07
	305	10	20	30	20			293	30	40	80	80			285	30	20	60	70
	306	0	30	40	10			294	50	60	70	90			286	10	20	40	20
	307	10	30	30	30			295	30	40	60	60			287	30	10	20	20
	309	0	20	30	40			296	20	40	50	50			288	10	20	30	30
	310	0	20	0	30			297	40	40	70	80			289	10	40	40	50
								298	30	30	40	30			290	20	20	20	50
								299	40	30	60	80			291	0	20	50	30
								300	50	60	60	60			292	10	10	10	20
	mean	4	24	26	26			mean	36.25	42.5	61.25	66.25			mean	15	20	33.75	36.25
	sd	5.47723	5.47723	15.1658	11.4018			sd	10.6066	11.6496	12.4642	19.9553			sd	10.6904	9.2582	16.8502	18.4681
	se	2.44949	2.44949	6.78233	5.09902			se	3.75	4.11877	4.40677	7.05527			se	3.77964	3.27327	5.95744	6.52947
