# Supplementary material for: Protease-Activated Receptor 4 Induces Bladder Pain through High Mobility Group Box-1
Source: PLoS One. 2016 Mar 24;11(3):e0152055. doi: 10.1371/journal.pone.0152055 (PMC4806866; doi:10.1371/journal.pone.0152055)
Supplement: S1 File — (ZIP) [file pone.0152055.s003.zip › Caspase-3 IHC.xlsx]

## Sheet: Sheet1
Control Pep			PAR4-AP
147	1		169	3
	3			7
	0	1.33		0	3.33
150	1		170	5
	2			2
	0	1		0	2.33
151	1		171	6
	1			5
	0	0.67		6	5.67
152	3		174	10
	4			3
	20	9		6	6.33
			186	1
				2
				2	1.67
Avg		3			3.866
SD		4.00906	2.00453		2.04907	0.916371
