# Supplementary material for: Protease-Activated Receptor 4 Induces Bladder Pain through High Mobility Group Box-1
Source: PLoS One. 2016 Mar 24;11(3):e0152055. doi: 10.1371/journal.pone.0152055 (PMC4806866; doi:10.1371/journal.pone.0152055)
Supplement: S1 File — (ZIP) [file pone.0152055.s003.zip › HMGB1 IHC.xlsx]

## Sheet: IHC
mouse	treatment	intensity
169	Control Pep	39.9503
170	Control Pep	43.226
171	Control Pep	44.6013
173	Control Pep	27.2447
174	Control Pep	48.0007
186	Control Pep	52.2163
147	PAR4-AP	23.0147
149	PAR4-AP	33.052
150	PAR4-AP	22.731
151	PAR4-AP	23.3147
152	PAR4-AP	21.8253
302	ISO1+PAR4-AP	61.3013
303	ISO1+PAR4-AP	63.4683
304	ISO1+PAR4-AP	60.6253
