# Supplementary material for: Protease-Activated Receptor 4 Induces Bladder Pain through High Mobility Group Box-1
Source: PLoS One. 2016 Mar 24;11(3):e0152055. doi: 10.1371/journal.pone.0152055 (PMC4806866; doi:10.1371/journal.pone.0152055)
Supplement: S1 File — (ZIP) [file pone.0152055.s003.zip › ILF HGMB1 WB.xlsx]

## Sheet: Sheet1
Treatment	Intensity
PAR4-AP	8205.86
PAR4-AP	19479.6
PAR4-AP	20910.2
PAR4-AP	23789.5
PAR4-null	0
PAR4-null	0
PAR4-null	5182.58
PAR4-null	0
